# Supplementary material for: Synthetic Elaboration, DFT Profiling, and Molecular-Dynamics-Guided Computational Validation Toward Anti-Diabetic Therapeutics: Tailored Pyrimidine-Derived Pyrazole-Thiadiazole Hybrid Scaffolds
Source: Pharmaceuticals (Basel). 2026 Jun 10;19(6):915. doi: 10.3390/ph19060915 (PMC13304519; doi:10.3390/ph19060915)
Supplement: Supplementary file 1 [file pharmaceuticals-19-00915-s001.zip]

Archive with 1 entries (1 files):
- pharmaceuticals-4325726-supplementary.pdf
